# Supplementary material for: Enhanced clustering-based differential expression analysis method for RNA-seq data
Source: MethodsX. 2023 Dec 12;12:102518. doi: 10.1016/j.mex.2023.102518 (PMC10764243; doi:10.1016/j.mex.2023.102518)
Supplement: Supplementary file 1 — Supplementary material All analyses were performed using R (ver. 4.2.3). The versions of the R packages used were edgeR ver. 3.40.2, DESeq2 ver. 1.38.3, TCC ver. 1.38.0, MBCluster.Seq ver. 1.0, and ROC ver. 1.74.0. A total of three .R files are provided in the supplementary materials. The file “rcode_figs1-3.R” contains the scripts for obtaining Figs 1-3. The file “rcode_fig4.R” contains the scripts to obtain the raw AUC values for one of the scenarios in Fig. 4. The file “functions.R” contains the functions for executing the six methods (edgeR, DESeq2, TCC, and MBCdeg1-3). The third file is required to run the second file. Running the second file with the default parameter settings (i.e., 20 trials, n1 = n2 = 3, PDEG = 0.05, P1 = 0.5, FC = 4, K = 3, and G = 10,000) produces a tab-delimited file (named “Fig4_0.05_0.5.txt”) containing the raw AUC values of the six methods for individual trials under PDEG = 0.05 and P1 = 0.5 in Fig. 4. [file mmc1.zip]

Archive with 1 entries (1 files):
- functions.R
