# Supplementary material for: Enhanced clustering-based differential expression analysis method for RNA-seq data
Source: MethodsX. 2023 Dec 12;12:102518. doi: 10.1016/j.mex.2023.102518 (PMC10764243; doi:10.1016/j.mex.2023.102518)
Supplement: Supplementary file 2 [file mmc2.zip › rcode_fig4.R]

#########################################
### This file is used to obtain Fig. 4
#########################################
###  Read functions  ###
source("functions.R")

###  Parameters  ###
N_trial = 20                #number of trials
n1 = 3                      #number of replicates for group 1
PDEG = 0.05                 #percentage of DEG: PDEG = {0.05, 0.25, 0.45, 0.55, 0.65, 0.75}
P1 = 0.5                    #percentage of up-regulated DEGs in group 1: P1 = {0.5, 0.7, 0.9, 1.0]
FC = 4.0                    #degree of fold change
K = 3                       #preselected number of clusters
filtering = FALSE           #filtering of zero-count genes: TRUE or FALSE
G = 10000                   #number of genes (fixed)
FDR = 0.1                   #FDR threshold (fixed)

n2 = n1                     #number of replicates for group 2 (fixed)
P2 = (1 - P1)               #percentage of up-regulated DEGs in group 2 (fixed)
methods = c("edgeR", "DESeq2", "TCC",       #order of the methods (fixed)
            "MBCdeg1", "MBCdeg2", "MBCdeg3")#order of the methods (fixed)

###  Load packages  ###
library(edgeR)
library(DESeq2)
library(TCC)
library(MBCluster.Seq)
library(ROC)

###  Preparation of placeholder  ###
res.list <- list()
res_auc <- matrix(0, nrow = N_trial, ncol = length(methods))

###################
###  Main loop  ###
###################
for(i in 1:N_trial){
print(i)

###  Generation of simulated data  ###
set.seed(i)
if(FC == 2.2){
  fc.matrix <- makeFCMatrix(Ngene=G,
                 PDEG = PDEG,
                 DEG.assign = c(P1, P2),
                 replicates = c(n1, n2))
  tccData <- simulateReadCounts(Ngene = G,
             PDEG = PDEG,
             DEG.assign = c(P1, P2),
             replicates = c(n1, n2),
             fc.matrix = fc.matrix)
}else{
  tccData <- simulateReadCounts(Ngene = G,
             PDEG = PDEG,
             DEG.assign = c(P1, P2),
             replicates = c(n1, n2),
             DEG.foldchange = c(FC, FC))
}

truth <- as.numeric(tccData$simulation$trueDEG != 0)
data <- tccData$count
data.cl <- tccData$group$group
if(filtering == TRUE){
  truth <- truth[rowSums(data) != 0]
  data <- data[rowSums(data) != 0, ]
}
data <- na.omit(data)
print(dim(data))
counts <- data
group <- data.cl

###  1. edgeR  ###
res <- my.edger(data, data.cl, FDR = FDR)
res_auc[i, 1] <- AUC(rocdemo.sca(truth = truth, data = -res$ranking))
res.list$edgeR[[i]] <- res

###  2. DESeq2  ###
res <- my.deseq2(data, data.cl, FDR = FDR)
res_auc[i, 2] <- AUC(rocdemo.sca(truth = truth, data = -res$ranking))
res.list$DESeq2[[i]] <- res

###  3. TCC  ###
res <- my.tcc(data, data.cl, FDR = FDR)
res_auc[i, 3] <- AUC(rocdemo.sca(truth = truth, data = -res$ranking))
res.list$TCC[[i]] <- res
norm.factors <- res$norm.factors
ef.libsizes <- colSums(data)*norm.factors
size.factors <- ef.libsizes/mean(ef.libsizes)

###  4. MBCdeg1  ###
res <- MBCdeg(data, data.cl, K = K, normalizer = NULL, geneid = rownames(data))
res_auc[i, 4] <- AUC(rocdemo.sca(truth = truth, data = -res$ranking))
res.list$MBCdeg1[[i]] <- res

###  5. MBCdeg2  ###
res <- MBCdeg(data, data.cl, K = K, normalizer = log(size.factors), geneid = rownames(data))
res_auc[i, 5] <- AUC(rocdemo.sca(truth = truth, data = -res$ranking))
res.list$MBCdeg2[[i]] <- res

###  6. MBCdeg3  ###
nf <- 1000000/colSums(data)
res <- MBCdeg(data, data.cl, K = K, normalizer = log(nf), geneid = rownames(data))
res_auc[i, 6] <- AUC(rocdemo.sca(truth = truth, data = -res$ranking))
res.list$MBCdeg3[[i]] <- res

}

###  Output (AUC)  ###
colnames(res_auc) <- methods
out_f <- paste("Fig4_", PDEG, "_", sprintf("%.1f", P1), ".txt", sep="")
write.table(res_auc, out_f, sep="\t", append=F, quote=F, row.names=F)
