# Supplementary material for: Enhanced clustering-based differential expression analysis method for RNA-seq data
Source: MethodsX. 2023 Dec 12;12:102518. doi: 10.1016/j.mex.2023.102518 (PMC10764243; doi:10.1016/j.mex.2023.102518)
Supplement: Supplementary file 3 [file mmc3.zip]

Archive with 1 entries (1 files):
- rcode_figs1-3.R
