# Supplementary material for: Enhanced clustering-based differential expression analysis method for RNA-seq data
Source: MethodsX. 2023 Dec 12;12:102518. doi: 10.1016/j.mex.2023.102518 (PMC10764243; doi:10.1016/j.mex.2023.102518)
Supplement: Supplementary file 3 [file mmc3.zip › rcode_figs1-3.R]

################
###  Fig. 1  ###
################
counts <- read.table("https://raw.githubusercontent.com/takosa/MBCdeg-paper/main/sample.txt")
dim(counts)
head(counts)
colSums(counts)
1000000/colSums(counts)
log(1000000/colSums(counts))

################
###  Fig. 2  ###
################
source("https://raw.githubusercontent.com/takosa/MBCdeg-paper/main/MBCdeg.R")
group_label <- c(rep("A", 5), rep("B", 6))
set.seed(2023)
result <- MBCdeg(counts = counts, treatment = group_label,
                 normalizer = log(1000000/colSums(counts)), K = 3)
result$centers
table(result$cluster)

################
###  Fig. 3  ###
################
summary(result$ranking[1:400])
summary(result$ranking[401:2000])
library(ROC)
truth <- c(rep(1, 400), rep(0, 1600))
AUC(rocdemo.sca(truth = truth, data = -result$ranking))
